# Supplementary material for: Genome-Wide Analysis of Nutrient Signaling Pathways Conserved in Arbuscular Mycorrhizal Fungi
Source: Microorganisms. 2021 Jul 22;9(8):1557. doi: 10.3390/microorganisms9081557 (PMC8401276; doi:10.3390/microorganisms9081557)
Supplement: Supplementary file 1 [file microorganisms-09-01557-s001.zip]

Archive with 3 entries (3 files):
- Supplemental Table S1.xlsx
- Supplemental Table S2.pdf
- Supplemental Table S3.xlsx
