# Supplementary material for: Genome-Wide Analysis of Nutrient Signaling Pathways Conserved in Arbuscular Mycorrhizal Fungi
Source: Microorganisms. 2021 Jul 22;9(8):1557. doi: 10.3390/microorganisms9081557 (PMC8401276; doi:10.3390/microorganisms9081557)
Supplement: Supplementary file 1 [file microorganisms-09-01557-s001.zip › Supplemental Table S3.xlsx]

## Sheet: Supplemental Table 3
Supplemental Table 3. List of the primers used in qRT-PCR
Gene	Accession Number	Forward (from 5’ to 3’)	Reverse (from 5’ to 3’)
RiGpa3	XM_025312828.1	CGCAAGAACCAAAACTACAGG	TGTGACGGCTTCAAAACAATG
RiCyr1	XM_025316958.1	TCGTGTGCTTGGTCTTATGG	ACCTAAAGTATCAGCCATGCC
RiPde2	XM_025310402.1	TCACAACTTTACTCACGCCG	TTGCTACTTTTACCCCGTCG
RiBcy1	XM_025309032.1	GGCGGTAGTTTTGGTGAATTG	CTAGAGCCCAAAGAACAGAGTC
RiTpk1	XM_025309525.1	AATGGTTTAAGGGAATTGAATGGG	CCGTAAGGTTCTCTTTCCTCG
RiTpk3	XM_025314459.1	ACCATTAACAGTACGACAGCC	TCGATCAGGCCAAATGAAGG
RiSnf1	XM_025316086.1	TAATGGAATACGCTGGAGGTG	GGTTTCAAATCTCGGTGTGC
RiGal83	XM_025318837.1	ATCGATGGGAAATACGCCG	GCATTCTTGATTGGCTGTCC
RiSnf4	XM_025321613.1	CAGTTGATGTAATGACTTTGATCCG	GGAAAATCCTCGGATCGACG
RiTor2	XM_025312829.1	ACTCTTGGTGTGATGCGTTG	GTAGCCATTGACTTGCGATTTG
RiSch9	XM_025317090.1	GAACGTCGAGAGGTAGAACATAC	CCAAGTAAAGGTGAGAACGGG
RiTip41	XM_025316070.1	TGACATAAATTGGATAAATTCAAAGTTACC	ACTGCAATGACCAATTCAAAGAC
RiPho80	XM_025309562.1	AGTTACAGCCTCTTCCAAAGC	TTTCCCCAGAGCAGATCAAC
RiPho81	XM_025320482.1	AAAGCTGTCACAATAGGTACTCC	GATATCATGGTCCTCTTCGCC
RiPho85	XM_025309192.1	TCCCTTCCGGTGTAAATATGC	TGTGAAGGTGCGTTAGAAGG
RiRim15	XM_025334153.1	GACCCCTATCACATCGACAAC	TCAGCATCGTACATTCCAGC
RiAtg8	XM_025318656.1	AGAGAAATCAGACATCGCCAC	ATGAAGATCGCTTTCTCAGGG
RiSsa3	XM_025315865.1	AACGTACACTATCGGCATCAG	GACAGGTTCCATTGTAGATCGG
RiMsn2	XM_025309482.1	CCCGCATCCACATTGTACA	TGGAGTGAAATTACTAAACGTTCTTG
RiEF1a	XM_025321412.1	CCAAAGTTAAGGGCAAAACGC	TTGAAGTGGAAGACGAAGGG
RiMST2	HM143864	GGCAGGATATTTGTCTGATAG	GCAATAACTCTTCCCGTATAC
AsPT4	JQ956418.1	CAGAAACAAAGGGAAGATCATTGG	CATGTAATTCAGATCCTTCACACTG
AsActin		GTTCTTTTCCAGCCTTCTATGA	ATGTTTCCGTACAGATCCTTTC
